# Supplementary material for: Therapeutic Value of Ginkgo biloba Extract EGb 761® in an Animal Model (Meriones unguiculatus) for Noise Trauma Induced Hearing Loss and Tinnitus
Source: PLoS One. 2016 Jun 17;11(6):e0157574. doi: 10.1371/journal.pone.0157574 (PMC4912078; doi:10.1371/journal.pone.0157574)
Supplement: S1 File — (ZIP) [file pone.0157574.s001.zip]

Archive with 3 entries (3 files):
- ABR RMS.sta
- ABR thresholds.sta
- ABR wavess.sta
